# Supplementary material for: Potentially Toxic Element Levels in Atmospheric Particulates and Health Risk Estimation around Industrial Areas of Maros, Indonesia
Source: Toxics. 2021 Dec 2;9(12):328. doi: 10.3390/toxics9120328 (PMC8708896; doi:10.3390/toxics9120328)
Supplement: Supplementary file 1 [file toxics-09-00328-s001.zip]

Archive with 1 entries (1 files):
- toxics-1457925-supplementary.pdf
